# Supplementary material for: The Effects of PAK-Regulated Tumour Vasculature on Gemcitabine Response of Pancreatic Cancer
Source: Cancers (Basel). 2025 Oct 26;17(21):3434. doi: 10.3390/cancers17213434 (PMC12607862; doi:10.3390/cancers17213434)
Supplement: Supplementary file 1 [file cancers-17-03434-s001.zip]

Archive with 2 entries (2 files):
- cancers-3892253-supplementary .pdf
- File S1. Original Western blot figures.pdf
